# Supplementary material for: Immunologic Gene Signature Analysis Correlates Myeloid Cells and M2 Macrophages with Time to Trabectedin Failure in Sarcoma Patients
Source: Cancers (Basel). 2022 Mar 2;14(5):1290. doi: 10.3390/cancers14051290 (PMC8909887; doi:10.3390/cancers14051290)
Supplement: Supplementary file 1 [file cancers-14-01290-s001.zip]

Archive with 1 entries (1 files):
- cancers-1579404-supplementary.pdf
